# Supplementary material for: Methicillin-Resistant Staphylococcus aureus (MRSA) in Poultry Species in Algeria: Long-Term Study on Prevalence and Antimicrobial Resistance
Source: Vet Sci. 2020 Apr 27;7(2):54. doi: 10.3390/vetsci7020054 (PMC7356745; doi:10.3390/vetsci7020054)
Supplement: Supplementary file 1 [file vetsci-07-00054-s001.zip]

Archive with 1 entries (1 files):
- vetsci-759620-supplementary.xlsx
